# Supplementary material for: Lenvatinib or Sorafenib Treatment Causing a Decrease in Skeletal Muscle Mass, an Independent Prognostic Factor in Hepatocellular Carcinoma: A Survival Analysis Using Time-Varying Covariates
Source: Cancers (Basel). 2023 Aug 23;15(17):4223. doi: 10.3390/cancers15174223 (PMC10486953; doi:10.3390/cancers15174223)
Supplement: Supplementary file 1 [file cancers-15-04223-s001.zip]

Archive with 1 entries (1 files):
- cancers-2560507-supplementary.pptx
